# Supplementary material for: Prioritized Shortest Path Computation Mechanism (PSPCM) for wireless sensor networks
Source: PLoS One. 2022 Mar 10;17(3):e0264683. doi: 10.1371/journal.pone.0264683 (PMC8912138; doi:10.1371/journal.pone.0264683)
Supplement: S1 File — (ZIP) [file pone.0264683.s001.zip]

Archive with 9 entries (8 files):
- S1/
- S1/Fig. 12.xlsx
- S1/Fig. 13.xlsx
- S1/Fig. 14.xlsx
- S1/Fig. 15.xlsx
- S1/Fig. 16.xlsx
- S1/Fig. 17.xlsx
- S1/Fig. 18.xlsx
- S1/Fig. 19.xlsx
