# Supplementary material for: Prioritized Shortest Path Computation Mechanism (PSPCM) for wireless sensor networks
Source: PLoS One. 2022 Mar 10;17(3):e0264683. doi: 10.1371/journal.pone.0264683 (PMC8912138; doi:10.1371/journal.pone.0264683)
Supplement: S1 File — (ZIP) [file pone.0264683.s001.zip › S1/Fig. 12.xlsx]

## Sheet: Copy of PDR Compare
Packet Delivery Ratio (PDR) %
Nodes	PSPCM-HPD	PSPCM-LPD
15	99.9	98.9
30	99.6	98.2
45	99.1	97.9
60	98.8	97.4
75	98.3	97.1
90	97.7	96.6
105	97.2	96.1
120	96.9	95.9
135	96.1	95.3
150	95.8	94.7
165	95.2	94.2
180	94.6	93.9
195	94.1	93.3
210	93.7	92.8
225	93.2	92.1
240	92.6	91.7
255	92.1	91.2
270	91.8	90.8
285	91.6	90.2
300	91.1	89.8
