# Supplementary material for: Prioritized Shortest Path Computation Mechanism (PSPCM) for wireless sensor networks
Source: PLoS One. 2022 Mar 10;17(3):e0264683. doi: 10.1371/journal.pone.0264683 (PMC8912138; doi:10.1371/journal.pone.0264683)
Supplement: S1 File — (ZIP) [file pone.0264683.s001.zip › S1/Fig. 13.xlsx]

## Sheet: Copy of Power Compare
Power Consumption (mW)
Nodes	PSPCM-HPD	PSPCM-LPD
15	0.574	0.648
30	0.635	0.683
45	0.689	0.704
60	0.712	0.784
75	0.784	0.813
90	0.798	0.818
105	0.812	0.942
120	0.893	0.983
135	0.934	1.184
150	0.982	1.205
165	1.053	1.228
180	1.094	1.294
195	1.113	1.305
210	1.158	1.328
225	1.185	1.404
240	1.198	1.467
255	1.204	1.483
270	1.226	1.573
285	1.258	1.678
300	1.298	1.751
