# Supplementary material for: Prioritized Shortest Path Computation Mechanism (PSPCM) for wireless sensor networks
Source: PLoS One. 2022 Mar 10;17(3):e0264683. doi: 10.1371/journal.pone.0264683 (PMC8912138; doi:10.1371/journal.pone.0264683)
Supplement: S1 File — (ZIP) [file pone.0264683.s001.zip › S1/Fig. 14.xlsx]

## Sheet: Copy of Throughput
Throughput (Kbps)
Nodes	PSPCM-HPD	PSPCM-LPD
15	10.35	9.17
30	10.03	8.94
45	9.74	8.74
60	9.32	8.39
75	9.02	8.04
90	8.71	7.84
105	8.48	7.43
120	8.32	7.16
135	8.15	6.74
150	7.93	6.68
165	7.71	6.25
180	7.37	5.91
195	7.01	5.58
210	6.63	5.21
225	6.72	5.06
240	6.28	4.98
255	5.83	4.82
270	5.56	4.74
285	5.31	4.32
300	5.11	4.07
