# Supplementary material for: Prioritized Shortest Path Computation Mechanism (PSPCM) for wireless sensor networks
Source: PLoS One. 2022 Mar 10;17(3):e0264683. doi: 10.1371/journal.pone.0264683 (PMC8912138; doi:10.1371/journal.pone.0264683)
Supplement: S1 File — (ZIP) [file pone.0264683.s001.zip › S1/Fig. 15.xlsx]

## Sheet: Convergence Compare
Convergence Time (sec)
Nodes	PSPCM-HDP	PSPCM-LPD
15	3.23	4.06
30	3.35	4.18
45	3.58	4.23
60	3.63	4.31
75	3.89	4.49
90	4.02	4.53
105	4.17	4.71
120	4.23	4.84
135	4.36	4.93
150	4.48	5.07
165	4.52	5.18
180	4.69	5.24
195	4.94	5.41
210	5.05	5.63
225	5.11	5.68
240	5.25	5.92
255	5.55	6.49
270	5.68	6.72
285	5.79	6.83
300	5.93	6.92
