# Supplementary material for: Prioritized Shortest Path Computation Mechanism (PSPCM) for wireless sensor networks
Source: PLoS One. 2022 Mar 10;17(3):e0264683. doi: 10.1371/journal.pone.0264683 (PMC8912138; doi:10.1371/journal.pone.0264683)
Supplement: S1 File — (ZIP) [file pone.0264683.s001.zip › S1/Fig. 16.xlsx]

## Sheet: Copy of PDR - Benchmark
Packet Delivery Ratio (PDR) %
Nodes	RPL-FL	RPL-EC	ETX	QCOF - PDR	PSPCM	QWL-RPL
10	99.711	99.948	99.958	12.702	99.998	98.89
20	99.23	98.677	96.94	14.944	99.983	93.64
30	96.774	92.927	88.461	17.684	99.981	86.36
40	86.683	76.882	60.381	20.672	98.734	79.09
50	70.141	66.667	43.745	22.914	98.673	70
60	68.743	65.623	40.822	24.875	97.928	68.342
70	67.213	63.872	39.643	26.793	96.762	65.658
80	61.833	60.274	34.682	29.322	94.824	66.828
90	57.932	57.824	31.894	29.468	93.924	63.472
100	55.825	55.143	30.811	29.12	93.012	61.478
110	52.153	51.843	28.452	28.012	92.723	59.561
120	48.623	48.013	27.971	25.773	90.923	56.982
130	44.924	47.982	25.531	25.452	88.823	52.782
140	41.432	44.942	23.652	23.293	86.824	51.109
150	39.923	40.731	20.643	21.842	85.924	48.823
160	34.545	39.733	19.853	18.974	84.142	46.892
170	30.724	35.822	17.834	16.683	82.938	46.678
180	27.874	31.824	17.532	14.878	82.654	41.743
190	26.522	30.053	16.935	14.231	80.841	37.835
200	21.732	27.922	16.321	13.902	80.218	33.842
