# Supplementary material for: Prioritized Shortest Path Computation Mechanism (PSPCM) for wireless sensor networks
Source: PLoS One. 2022 Mar 10;17(3):e0264683. doi: 10.1371/journal.pone.0264683 (PMC8912138; doi:10.1371/journal.pone.0264683)
Supplement: S1 File — (ZIP) [file pone.0264683.s001.zip › S1/Fig. 17.xlsx]

## Sheet: Copy of Power - Benchmark
Power Consumption (mW)
Nodes	RPL-FL	RPL-EC	ETX	QCOF	PSPCM	QWL-RPL
10	1.0043	1.0035	1.0034	2.132	0.567	0.983
20	1.0042	0.9842	1.0113	2.088	0.709	2.314
30	1.0042	1.0036	0.9978	2.011	0.783	2.876
40	0.9985	1.0133	1.0073	2.123	0.978	3.051
50	1.0039	1.0037	1.0134	2.241	0.993	3.281
60	1.0193	1.0184	1.0523	2.591	1.038	3.572
70	1.0973	1.0267	1.0923	2.982	1.178	4.012
80	1.1098	1.1034	1.1094	3.045	1.347	4.284
90	1.2098	1.1783	1.1309	3.621	1.359	4.745
100	1.3679	1.2091	1.2984	3.812	1.482	4.901
110	1.4789	1.3894	1.3723	4.121	1.501	5.011
120	1.5832	1.4892	1.4782	4.401	1.521	5.389
130	1.6098	1.5064	1.5823	4.764	1.583	5.984
140	1.7834	1.6287	1.6724	5.031	1.599	6.103
150	1.8776	1.7902	1.7883	5.345	1.683	6.482
160	1.7843	1.8017	1.8465	5.812	1.709	6.512
170	1.9991	1.9373	1.9875	5.992	1.738	6.832
180	2.1983	2.1683	2.1783	6.312	1.789	7.492
190	2.2874	2.2884	2.3789	6.813	1.894	8.023
200	2.5013	2.3832	2.4912	7.012	2.032	8.413
