# Supplementary material for: Prioritized Shortest Path Computation Mechanism (PSPCM) for wireless sensor networks
Source: PLoS One. 2022 Mar 10;17(3):e0264683. doi: 10.1371/journal.pone.0264683 (PMC8912138; doi:10.1371/journal.pone.0264683)
Supplement: S1 File — (ZIP) [file pone.0264683.s001.zip › S1/Fig. 18.xlsx]

## Sheet: Copy of Throughput - Benchmark
Throughput (Kbps)
Nodes	ETX	QCOF	QWL-RPL	RPL-EC	RPL-FL	PSPCM
10	1.96	2.11	6.58	3.65	4.53	8.63
20	2.21	2.53	6.41	4.38	4.87	8.58
30	2.88	2.97	6.38	4.74	5.04	8.41
40	3.51	3.48	6.21	5.02	5.36	8.21
50	3.21	3.83	6.18	6.87	5.83	7.85
60	4.03	3.99	6.14	5.89	4.93	7.41
70	5.62	4.24	6.07	5.31	4.38	7.12
80	4.82	5.78	5.84	5.03	4.21	6.94
90	4.76	6.49	5.62	4.92	4.03	6.89
100	4.48	5.82	5.58	4.94	3.94	6.52
110	4.23	4.89	5.43	4.84	3.83	6.31
120	3.91	4.32	5.21	4.21	3.41	6.05
130	3.53	4.01	5.05	4.19	3.11	5.94
140	3.18	3.97	4.93	3.98	2.78	5.73
150	2.98	3.82	4.68	3.48	2.52	5.69
160	2.67	3.66	3.93	3.21	2.37	5.35
170	2.43	3.31	3.82	3.05	2.01	5.27
180	2.27	2.86	3.45	3.04	1.94	5.19
190	2.19	2.64	2.97	2.85	1.89	5.11
200	2.13	2.54	2.84	2.45	1.45	5.04
