# Supplementary material for: Prioritized Shortest Path Computation Mechanism (PSPCM) for wireless sensor networks
Source: PLoS One. 2022 Mar 10;17(3):e0264683. doi: 10.1371/journal.pone.0264683 (PMC8912138; doi:10.1371/journal.pone.0264683)
Supplement: S1 File — (ZIP) [file pone.0264683.s001.zip › S1/Fig. 19.xlsx]

## Sheet: Copy of Convergence Time - Benc
Convergence Time (sec)
Nodes	RPL-FL	RPL-EC	ETX	PSPCM	QWL-RPL
10	4.92	5.519	7.569	3.34	9.34
20	5.443	3.095	8.333	3.04	15.04
30	6.4	3.33	9.47	3.21	14.19
40	7.284	4.755	11.317	4.01	17.55
50	8.06	4.509	11.972	4.32	32.73
60	9.928	5.038	13.983	4.402	35.783
70	11.647	5.374	15.824	5.012	38.823
80	12.884	6.064	18.728	5.482	41.832
90	14.733	7.028	19.643	5.847	45.823
100	15.883	7.913	20.374	5.991	49.824
110	16.833	8.38	23.674	6.491	55.882
120	18.734	9.274	24.785	6.982	59.823
130	19.833	10.784	25.783	7.012	60.623
140	20.773	12.738	27.243	7.472	63.783
150	22.742	13.768	29.425	7.913	67.832
160	23.743	14.647	31.523	8.634	69.923
170	24.753	15.533	32.622	8.813	71.834
180	26.824	17.684	34.322	9.243	75.824
190	27.734	20.993	35.824	9.591	78.723
200	28.153	21.734	37.823	9.934	81.743
